# Supplementary material for: Two Approaches for a Genetic Analysis of Pompe Disease: A Literature Review of Patients with Pompe Disease and Analysis Based on Genomic Data from the General Population
Source: Children (Basel). 2021 Jul 16;8(7):601. doi: 10.3390/children8070601 (PMC8305265; doi:10.3390/children8070601)
Supplement: Supplementary file 1 [file children-08-00601-s001.zip]

Archive with 1 entries (1 files):
- children-1259775-supplementary.xlsx
