# Supplementary material for: Two Approaches for a Genetic Analysis of Pompe Disease: A Literature Review of Patients with Pompe Disease and Analysis Based on Genomic Data from the General Population
Source: Children (Basel). 2021 Jul 16;8(7):601. doi: 10.3390/children8070601 (PMC8305265; doi:10.3390/children8070601)
Supplement: Supplementary file 1 [file children-08-00601-s001.zip › children-1259775-supplementary.xlsx]

## Sheet: Sheet1
Supplementary table 1. Presumed pathogenic or likely pathogenic variants in GAA gene are found in Korean or Japanese patients, or general population databases
Genetic variants were classified according to the 2015 ACMG/AMP standards and guidelines (PMID: 25741868) and ClinGen Lysosomal Storage Disorders Expert Panel specifications (https://www.clinicalgenome.org/affiliation/50009): For the PM2 code, minor allele frequency <0.001 in all continental populations with >2,000 alleles in gnomAD. For the PP3 code, REVEL (>0.75 for missense variants), Mutation…
The GAA variants described in incorrect nomenclature, which were reported in the previous literature, were not included in this study: c.1156C>T (p.Arg386Cys) (PMID: 30360039), c.1261_1263Tms (p.R422P) (PMID: 21940687), and c.2774C>T (p.Q803X) (PMID: 21940687).
a ClinVar (https://www.ncbi.nlm.nih.gov/clinvar/) was accessed on 27 April 2021.
b Pompe disease GAA variant database (Pompe disease DB, http://www.pompevariantdatabase.nl/) was accessed on 16 March 2021. In the Pompe DB, patients who present symptoms with onset age younger than 12 months and hypertrophic cardiomyopathy were classified as classic infantile (CI) Pompe disease, patients who present symptoms with onset age before 18 years and without cardiomyopathy as childhood …
c In the Pompe registry (PMID: 31342611), patients with symptom onset at younger than 12 months of age with cardiomyopathy were classified as group A, patients with symptom onset at 12 years or younger without cardiomyopathy as group B, and patients with onset age 12 years or older as group C.
d The GAA variants found in Korean or Japanese patients with Pompe disease or general population databses were classified according to the 2015 ACMG/AMP standards and guidelines (PMID: 25741868) and ClinGen Lysosomal Storage Disorders Expert Panel specifications (https://www.clinicalgenome.org/affiliation/50009): The ACMG evidence codes for (likely) pathogenic variants with below 2 gold stars (ze…
Abbreviations: Chromosome, Ch; Not applicable, NA
Ch	Position (GRCh37)	Variant	ClinVara			Pompe disease DBb, phenotype with null allele	Pompe registryc	Variant classification in this studyd
			Classification (date of last review in ClinVar)	Review status, No. of gold star	Accession ID			Classification	ACMG evidence codes	References for ACMG evidence codes, PMID
17	78078341	c.-32-13T>G	Pathogenic(Last reviewed: Feb 1, 2021)	Two	VCV000004027	CH, AD	B, C	Pathogenic
17	78078387	c.2T>C	Likely pathogenic(Last reviewed: Jun 16, 2020)	Three	VCV000984802	CH	None	Likely pathogenic
17	78078503	c.118C>T (p.Arg40*)	Pathogenic(Last reviewed: Apr 6, 2020)	Three	VCV000426593	CI	B, C	Pathogenic
17	78078554	c.169C>T (p.Gln57*)	Pathogenic(Last reviewed: Dec 5, 2019)	Three	VCV000370124	CI	None	Pathogenic
17	78078692	c.307T>C (p.Cys103Arg)	Likely pathogenic(Last reviewed: Apr 29, 2019)	One	VCV000928929	Unknown	C	Pathogenic	PS3, PM2, PM3_supporing, PM5, PP3	22644586, 21984055
17	78078694	c.309C>A (p.Cys103*)	None	NA	NA	CI	None	Likely pathogenic	PVS1, PM2
17	78078868-78078869	c.483dup (p.Lys162Glnfs*15)	None	NA	NA	CI	None	Pathogenic	PVS1, PM2, PP4	27896132
17	78078931	c.546G>A (p.Thr182=)	Pathogenic(Last reviewed: Dec 4, 2019)	Two	VCV000280955	AD	B, C	Pathogenic
17	78078931	c.546G>T (p.Thr182=)	Likely pathogenic(Last reviewed: Mar 21, 2016)	One	VCV000370637	CH, AD	None	Likely pathogenic	PS3, PM2, PM3_Supporting, PP4	31301153, 28433475, 21984055, 20202878, 25388776
17	78079547	c.547-1G>C	None	NA	NA	Unknown	None	Pathogenic	PVS1, PM2, PP4	29124014
17	78079570	c.569G>A (p.Arg190His)	Pathogenic/Likely pathogenic(Last reviewed: Oct 9, 2020)	Two	VCV000188809	CH	B, C	Pathogenic
17	78079656	c.655G>A (p.Gly219Arg)	Pathogenic(Last reviewed: Apr 19, 2020)	Three	VCV000189065	CI	A, B, C	Pathogenic
17	78079671	c.670C>T (p.Arg224Trp)	Pathogenic(Last reviewed: May 3, 2020)	Three	VCV000189188	CI, CH	A, B, C	Pathogenic
17	78081424	[c.752C>T; c.761C>T] ([p.Ser251Leu; p.Ser254Leu])	Conflicting interpretations of pathogenicity	One		Unknown	B	Likely pathogenic	PS3, PM3, PP4_Moderate	22644586, 24513544, 29124014, 21232767, 27183828, 20080426, 31076647
17	78081419-78081420	c.756_757insT (p.Pro253Serfs*77)	None	NA	NA	Unknown	None	Pathogenic	PVS1, PM2, PP4	29124014
17	78081459	c.796C>T (p.Pro266Ser)	Likely pathogenic(Last reviewed: Jan 22, 2018)	One	VCV000556117	CI	None	Likely pathogenic	PS3, PM2, PM3_Supporting	17092519, 18425781, 19862843, 20080426, 25526786, 26199952, 26889246, 29044175, 31193175, 31850350
17	78081504	c.841C>T (p.Arg281Trp)	Likely pathogenic(Last reviewed: Dec 5, 2019)	Three	VCV000283894	Unknown	B	Likely pathogenic
17	78081615	c.875A>G (p.Tyr292Cys)	Pathogenic/Likely pathogenic(Last reviewed: Oct 15, 2020)	Two	VCV000370577	CI	B	Pathogenic
17	78082368	c.1156C>T (p.Gln386*)	Pathogenic(Last reviewed: Apr 6, 2020)	Three	VCV000188858	Unknown	None	Pathogenic
17	78082524-78082525	c.1225dup (p.Asp409Glyfs*97)	Pathogenic(Last reviewed: May 30, 2019)	One	VCV000952134	None	None	Likely pathogenic	PVS1, PM2	29869463
17	78082610	c.1309C>T (p.Arg437Cys)	Pathogenic/Likely pathogenic(Last reviewed: May 21, 2020)	Two	VCV000189082	CH	C	Pathogenic
17	78082617	c.1316T>A (p.Met439Lys)	Pathogenic/Likely pathogenic(Last reviewed: Jun 24, 2019)	Two	VCV000371305	CI	C	Likely pathogenic
17	78082623-78082636	c.1322_1326+9del	None	NA	NA	CI	None	Pathogenic	PVS1, PM2, PP4	30360039, 21940687
17	78084535	c.1447G>A (p.Gly483Arg)	Conflicting interpretations of pathogenicity(Last reviewed: Sep 11, 2020)	One	VCV000285157	CI	A, B, C	Pathogenic	PS3, PM2, PM3, PP3, PP4	18425781, 19588081, 23000108, 29122469, 30564623, 31342611, 31086307, 27008195, 21972175
17	78084767-78084768	c.1579_1580del (p.Arg527Glyfs*3)	None	NA	NA	CI	None	Pathogenic	PVS1, PM2, PP4	30360039, 29869463
17	78084770-78084771	c.1582_1583del (p.Gly528Leufs*2)	None	NA	NA	CI	None	Pathogenic	PVS1, PM2, PP4	21940687
17	78084773-78084774	c.1585_1586delinsGT (p.Ser529Val)	Pathogenic(Last reviewed: Apr 1, 1996)	Zero	VCV000004026	AD	None	Likely pathogenic	PS3_Moderate, PM2, PM3, PP3, PP4	11053688, 8834250, 21471980, 25256446
17	78085841	c.1696T>C (p.Ser566Pro)	None	NA	NA	CI	None	Pathogenic	PS3, PM2, PM3, PP3, PP4	27896132, 29124014, 9521422
17	78085880	c.1735G>A (p.Glu579Lys)	Pathogenic(Last reviewed: Sep 22, 2016)	One	VCV000495664	CI	A, B, C	Pathogenic	PS3, PM2, PM3_Supporting, PP3, PP4	14695532, 19862843, 23601496, 21676566, 29124014, 24269976
17	78086420	c.1798C>T (p.Arg600Cys)	Pathogenic(Last reviewed: Mar 4, 2019)	Two	VCV000640911	CI	A, B, C	Pathogenic
17	78086444	c.1822C>T (p.Arg608*)	Pathogenic(Last reviewed: Jan 22, 2020)	Zero	VCV000972803	CI	A, B, C	Pathogenic	PVS1, PM2, PP4	30360039, 21484825, 28433475, 21940687, 27363342
17	78086447-78086448	c.1826dup (p.Tyr609*)	Pathogenic(Last reviewed: Feb 14, 2020)	Three	VCV000189144	CI	C	Pathogenic
17	78086479	c.1857C>G (p.Ser619Arg)	Likely pathogenic(Last reviewed: Feb 24, 2017)	One	VCV000550825	CI, CH	B, C	Pathogenic	PS3, PM2, PM3, PM5, PP3, PP4	19862843, 17092519, 14643388, 21676566, 25388776, 17805474, 21471980, 18495398, 23884227, 25213570, 29869463, 27363342
17	78086721	c.1935C>A (p.Asp645Glu)	Pathogenic(Last reviewed: Dec 20, 2019)	Two	VCV000004029	CI	A, B, C	Pathogenic
17	78086765	c.1979G>A (p.Arg660His)	Pathogenic/Likely pathogenic(Last reviewed: Dec 13, 2019)	Two	VCV000189172	CH	A, B, C	Pathogenic
17	78086800	c.2014C>T (p.Arg672Trp)	Pathogenic(Last reviewed: May 29, 2020)	Two	VCV000188773	CH, AD	B, C	Pathogenic
17	78086801	c.2015G>A (p.Arg672Gln)	Pathogenic/Likely pathogenic(Last reviewed: Apr 25, 2019)	Two	VCV000371126	CI, CH	A, B, C	Pathogenic
17	78087147	c.2171C>A (p.Ala724Asp)	None	NA	NA	CI	None	Likely pathogenic	PM2, PM3, PP3, PP4	30360039, 21940687, 25388776
17	78087153	c.2177C>G (p.Pro726Arg)	None	NA	NA	CH	None	Likely pathogenic	PM2, PM3, PP3, PP4	29124014, 21704464
17	78090874	c.2297A>G (p.Tyr766Cys)	Conflicting interpretations of pathogenicity(Last reviewed: Oct 13, 2020)	One	VCV000285197	CH, AD	B	Likely pathogenic	PM2, PM3_Supporting, PM5, PP3, PP4	29124014, 22676651, 30564623, 21605996, 28394184
17	78090815	c.2238G>C (p.Trp746Cys)	Pathogenic/Likely pathogenic(Last reviewed: May 21, 2020)	Two	VCV000265160	CH, AD	B, C	Pathogenic
17	78090815	c.2238G>T (p.Trp746Cys)	None	NA	NA	None	None	Likely pathogenic	PS1, PM2
17	78090903	c.2326C>T (p.Gln776*)	None	NA	NA	Unknown	None	Pathogenic	PVS1, PM2, PP4	18495398
17	78091474-78091480	c.2407_2413del (p.Gln803*)	None	NA	NA	CH	None	Likely pathogenic	PVS1, PM2	23884227
17	78091549	c.2481+1G>A	None	NA	NA	CH	None	Likely pathogenic	PVS1_Strong, PM2	29124014
17	78092445	c.2647-7G>A	Pathogenic/Likely pathogenic(Last reviewed: Sep 18, 2019)	Two	VCV000551106	AD	None	Likely pathogenic
